# Supplementary material for: Neuroprotective Potential of Acmella oleracea Aerial Parts and Root Extracts: The Role of Phenols and Alkylamides Against Neuropathic Pain
Source: Nutrients. 2025 Aug 8;17(16):2588. doi: 10.3390/nu17162588 (PMC12389297; doi:10.3390/nu17162588)
Supplement: Supplementary file 1 [file nutrients-17-02588-s001.zip]

Archive with 1 entries (1 files):
- nutrients-3695164-supplementary.pdf
